# Supplementary material for: Comparative Study of Reprogramming Efficiency and Regulatory Mechanisms of Placental- and Fibroblast-Derived Induced Pluripotent Stem Cells (iPSCs) in Mules
Source: Curr Issues Mol Biol. 2025 Aug 19;47(8):671. doi: 10.3390/cimb47080671 (PMC12384536; doi:10.3390/cimb47080671)
Supplement: Supplementary file 1 [file cimb-47-00671-s001.zip]

Archive with 1 entries (1 files):
- cimb-3749144-supplementary.pdf
